# Supplementary material for: Evaluation of Foot and Claw Lesions and Claw Horn Growth in Piglets from Birth to End of Nursery
Source: Animals (Basel). 2023 Nov 10;13(22):3477. doi: 10.3390/ani13223477 (PMC10668767; doi:10.3390/ani13223477)
Supplement: Supplementary file 1 [file animals-13-03477-s001.zip]

Archive with 1 entries (1 files):
- animals-2644340-supplementary.pdf
